# Supplementary material for: Differential immediate and long-term effects of nitrogen input on denitrification N2O/(N2O+N2) ratio along a 0‒5.2 m soil profile
Source: PLoS One. 2022 Oct 31;17(10):e0276891. doi: 10.1371/journal.pone.0276891 (PMC9621404; doi:10.1371/journal.pone.0276891)
Supplement: S1 Data — (XLSX) [file pone.0276891.s001.xlsx]

## Sheet: fig 1
	N2O/(N2O+N2)	%
		Depth(m)	N0-1	N0-2	N0-3	Average	SE	N0+N-1	N0+N-2	N0+N-3	Average	SE	N600+N-1	N600+N-2	N600+N-3	Average	SE
		0.2	0.90134	0.484441	0.438937	0.608239	0.25485	3.95095	2.95693	3.92288	3.61026	0.565969	27.0476	26.3944	26.721	26.721	0.326607
		0.6	0.182879	0.21854	0.254201	0.21854	0.0356613	4.81162	5.07969	5.09987	4.99706	0.160914	19.5571	19.0386	14.2635	17.6197	2.9181
		1	1.22511	0.794507	0.897531	0.972382	0.224848	4.76229	5.99765	5.12605	5.29533	0.634837	13.0911	9.90264	10.1766	11.0568	1.76709
		1.4	0.635777	0.689638	0.736679	0.687364	0.0504895	3.50154	4.40112	2.9411	3.61458	0.736547	7.37569	6.89075	7.86064	7.37569	0.484945
		1.8	0.499118	0.613325	0.391165	0.501202	0.111095	1.92704	2.5092	2.31755	2.25127	0.296687	5.98547	4.19269	7.54461	5.90759	1.67732
		2.2	0.729184	0.703376	0.585758	0.672773	0.0764542	1.91701	1.26594	1.34754	1.51016	0.354691	2.32515	3.25764	2.79139	2.79139	0.466244
		2.6	0.601267	0.516129	0.686405	0.601267	0.0851382	1.83057	1.51241	2.00636	1.78311	0.250371	6.15925	6.20309	6.24693	6.20309	0.0438438
		3	0.477873	0.312765	0.362724	0.384454	0.084672	0.555444	0.881998	0.393311	0.610251	0.248911	1.36486	1.59242	1.13731	1.36486	0.227555
		3.4	0.657985	0.802836	0.667468	0.70943	0.081031	0.942244	0.82738	0.712517	0.82738	0.114864	1.32162	1.45679	1.81509	1.53117	0.255006
		3.8	0.581681	0.561049	0.539991	0.560907	0.0208452	1.12377	0.803846	0.766635	0.898083	0.196333	2.18267	2.64592	1.71943	2.18267	0.463247
		4.2	0.473608	0.270394	0.239219	0.32774	0.127283	1.18165	1.07089	0.855857	1.03613	0.165653	1.31439	1.78974	1.55207	1.55207	0.237678
		4.6	0.151608	0.15906	0.283326	0.197998	0.0739902	1.68732	1.79678	1.7674	1.7505	0.0566557	5.1627	5.52362	4.61117	5.09916	0.459531
		5	0.655485	0.637307	0.619128	0.637307	0.0181788	3.52818	3.82238	3.23398	3.52818	0.294204	4.51012	5.67589	6.82938	5.67179	1.15964

## Sheet: fig 2
		N0							N600
			%				g/kg	mg/kg		%				g/kg	mg/kg
		Depth(m)	Clay	silt	sand	pH	SOC	NO3-N	Depth(m)	Clay	silt	sand	pH	SOC	NO3-N			2
		0.2	2.63	82.7133	14.6567	8.45	7.14433	3.38755	0.2	2.28	71.82	25.9033	8.09	10.32	18.72
		0.6	3.84	74.9467	21.22	8.45	3.96	0.432911	0.6	3.63	72.98	23.39	8.17	4.13	11.69
		1	4.39	74.5633	21.0467	8.6	3.02784	0.640348	1	4.85	75.44	19.7067	8.01	2.52	30.35
		1.4	4.36	73.3267	22.31	8.45	3.24557	1.09388	1.4	3.19	54.2267	42.5833	8	1.81	52.54
		1.8	4.52	73.53	21.9567	8.57	3.06186	0.97677	1.8	6.11	73.3133	20.5767	8.13	1.81	63.05
		2.2	3.86	69.8667	26.2733	8.45	3.06186	0.348832	2.2	3.84	81.09	15.0633	8.09	1.78	60.98
		2.6	4.97	63.9233	31.11	8.46	1.92557	0.410605	2.6	3.2	53.37	43.4333	8.2	1.24	46.79
		3	2.66	48.2533	49.0833	8.6	1.63299	0.336038	3	4.72	73.86	21.4167	8	2.01	50.58
		3.4	3.97	75.0633	20.97	8.71	1.9868	0.35914	3.4	4.52	77.7667	17.72	8.14	2.01	48.88
		3.8	4.56	74.05	21.3933	9.02	1.92557	0.108392	3.8	5.4	65.79	28.8167	8.2	1.49	40.01
		4.2	5.64	73.4133	20.9433	9.2	1.89155	0.46271	4.2	3.9	59.6467	36.4567	8.23	1.76	30.69
		4.6	3.96	76.8133	19.23	9.34	1.68742	0.522611	4.6	0.45	22.84	76.71	8.61	0.78	19.56
		5	1.11	47.14	51.7433	9.66	1.34722	0.252339	5	0.37	20.11	79.5167	8.69	0.74	12.63

## Sheet: N2O ratios
		N0-C		N0-CN		N600-CN		Instant effect		Long-term effect		Total effect		Instant 所占比例	Long-term 所占比例
	m	%		%		%		%		%		%		%
Number	Soil Depth	N2O/(N2O+N2)	SE	N2O/(N2O+N2)	SE	N2O/(N2O+N2)	SE	ΔN2O ratios		ΔN2O ratios		ΔN2O ratios
1	0.2	0.608239	0.25485	3.61026	0.565969	26.721	0.326607	3.00202		23.1108		26.1128		11.4963	88.5037
2	0.6	0.21854	0.0356613	4.99706	0.160914	17.6197	2.9181	4.77852		12.6227		17.4012		27.4609	72.5391
3	1	0.972382	0.224848	5.29533	0.634837	11.0568	1.76709	4.32295		5.76147		10.0844		42.8676	57.1324
4	1.4	0.687364	0.0504895	3.61458	0.736547	7.37569	0.484945	2.92722		3.76111		6.68833		43.7661	56.2339
5	1.8	0.501202	0.111095	2.25127	0.296687	5.90759	1.67732	1.75006		3.65633		5.40639		32.3703	67.6297
6	2.2	0.672773	0.0764542	1.51016	0.354691	2.79139	0.466244	0.837389		1.28123		2.11862		39.5252	60.4748
7	2.6	0.601267	0.0851382	1.78	0.250371	6.20309	0.0438438	1.17873		4.42309		5.60182		21.042	78.958
8	3	0.38	0.08	0.610251	0.248911	1.36486	0.227555	0.230251		0.754613		0.984864		23.379	76.621
9	3.4	0.70943	0.081031	0.82738	0.114864	1.53117	0.255006	0.117951		0.703787		0.821737		14.3538	85.6462
10	3.8	0.56	0.02	0.898083	0.196333	2.18267	0.463247	0.338083		1.28459		1.62267		20.8349	79.1651
11	4.2	0.32774	0.127283	1.03613	0.165653	1.55207	0.237678	0.70839		0.515935		1.22433		57.8597	42.1403
12	4.6	0.197998	0.0739902	1.75	0.06	5.09916	0.459531	1.552		3.34916		4.90117		31.666	68.334
13	5	0.637307	0.0181788	3.52818	0.294204	5.67179	1.15964	2.89087		2.14361		5.03449		57.4214	42.5786
							Mean	1.89496		4.87449		6.76945		32.6187	67.3813
							SE	1.5552		6.35911		7.39155		14.9857	14.9857
								Instant effect					g/kg	%
								Number	Depth	NO3	PH	Clay	SOC	ΔN2O ratios
								1	0.2		8.45	2.63	7.14433	3.00202
								2	0.6		8.45	3.84	3.96	4.77852
								3	1		8.6	4.39	3.02784	4.32295
								4	1.4		8.45	4.36	3.24557	2.92722
								5	1.8		8.57	4.52	3.06186	1.75006
								6	2.2		8.45	3.86	3.06186	0.837389
								7	2.6		8.46	4.97	1.92557	1.86873
								8	3		8.6	2.66	1.63299	0.230251
								9	3.4		8.71	3.97	1.9868	0.117951
								10	3.8		9.02	4.56	1.92557	0.0228583
								11	4.2		9.2	5.64	1.89155	0.70839
								12	4.6		9.34	3.96	1.68742	1.552
								13	5		9.66	1.11	1.34722	2.28036
														1.87682
								Long-term effect					g/kg	%
								Number	N600	NO3	PH	Clay	SOC	ΔN2O ratios
								1	0.2		8.09	2.28	10.3169	23.1108
								2	0.6		8.17	3.63	4.12542	12.6227
								3	1		8.01	4.85	2.51847	5.76147
								4	1.2		8	3.19	1.80597	3.76111
								5	1.8		8.13	6.11	1.80951	3.65633
								6	2.2		8.09	3.84	1.77575	1.28123
								7	2.6		8.2	3.2	1.2356	4.42309
								8	3		8	4.72	2.01207	0.754613
								9	3.4		8.14	4.52	2.01207	0.703787
								10	3.8		8.2	5.4	1.49217	1.28459
								11	4.175		8.23	3.9	1.76225	0.515935
								12	4.575		8.61	0.45	0.77647	3.34916
								13	4.95		8.69	0.37	0.7403	2.14361
														4.87449
